# Supplementary material for: Modelling the Contributions of Malaria, HIV, Malnutrition and Rainfall to the Decline in Paediatric Invasive Non-typhoidal Salmonella Disease in Malawi
Source: PLoS Negl Trop Dis. 2015 Jul 31;9(7):e0003979. doi: 10.1371/journal.pntd.0003979 (PMC4521838; doi:10.1371/journal.pntd.0003979)
Supplement: S1 Table — (XLSX) [file pntd.0003979.s001.xlsx]

## Sheet: SEM_data
Year	Month	iNTS disease cases	Malaria cases	Rainfall (mm)	Malnutrition	HIV Prevalence
2002	January	44	1515	493.8	54	4214
2002	February	54	1000	302.9	176	4214
2002	March	52	1069	780.9	194	4214
2002	April	57	1152	237.3	164	4214
2002	May	57	910	8	164	4214
2002	June	31	462	16	98	4214
2002	July	36	450	11	61	4214
2002	August	33	415	54.5	72	4214
2002	September	33	414	24.6	86	4214
2002	October	36	513	65.1	69	4214
2002	November	38	634	47.2	65	4214
2002	December	40	717	408	72	4214
2003	January	54	966	431.7	124	4305
2003	February	50	1002	450.5	211	4305
2003	March	59	876	422.8	174	4305
2003	April	88	746	8.1	109	4305
2003	May	29	637	41.9	100	4305
2003	June	32	516	7.9	76	4305
2003	July	29	405	15.8	76	4305
2003	August	27	314	4	73	4305
2003	September	17	363	3.8	77	4305
2003	October	20	391	4.4	78	4305
2003	November	32	361	45.9	89	4305
2003	December	35	640	128.1	128	4305
2004	January	46	1720	546.5	159	4429
2004	February	39	1211	231.2	237	4429
2004	March	47	1090	278.3	213	4429
2004	April	34	703	193.7	137	4429
2004	May	31	557	20.5	97	4429
2004	June	26	423	7	121	4429
2004	July	14	266	0	75	4429
2004	August	8	196	11.5	80	4429
2004	September	26	263	0.4	84	4429
2004	October	26	644	0	105	4429
2004	November	37	732	0	110	4429
2004	December	42	1079	0	153	4429
2005	January	31	790	388.6	440	4464
2005	February	36	536	116.2	482	4464
2005	March	32	435	11.6	375	4464
2005	April	19	426	16.4	294	4464
2005	May	17	465	13	240	4464
2005	June	24	273	3.4	241	4464
2005	July	13	179	11.8	179	4464
2005	August	16	170	0	174	4464
2005	September	29	254	70.3	194	4464
2005	October	35	253	0	223	4464
2005	November	47	371	244.4	196	4464
2005	December	31	439	406.6	285	4464
2006	January	55	987	563.4	281	4210
2006	February	48	526	546.8	245	4210
2006	March	46	483	441.5	162	4210
2006	April	28	405	104.3	157	4210
2006	May	18	469	2.8	143	4210
2006	June	10	251	6.1	120	4210
2006	July	3	137	3.4	104	4210
2006	August	8	118	0	94	4210
2006	September	9	129	31.9	110	4210
2006	October	6	115	18.9	118	4210
2006	November	10	135	315.2	86	4210
2006	December	13	307	389.2	132	4210
2007	January	23	724	648.6	234	4113
2007	February	17	348	458	226	4113
2007	March	31	372	272.4	158	4113
2007	April	43	572	72.3	160	4113
2007	May	37	657	9.7	129	4113
2007	June	19	469	10.4	97	4113
2007	July	20	270	17.3	60	4113
2007	August	14	202	2.5	64	4113
2007	September	16	322	6.2	70	4113
2007	October	13	369	35.2	81	4113
2007	November	12	544	122.5	83	4113
2007	December	18	1120	546.7	146	4113
2008	January	51	1435	674.3	238	3629
2008	February	49	736	178.9	195	3629
2008	March	41	607	267.8	133	3629
2008	April	33	631	3.8	85	3629
2008	May	18	574	1.3	97	3629
2008	June	16	305	9.6	93	3629
2008	July	11	235	10.2	73	3629
2008	August	11	195	20	43	3629
2008	September	15	225	0	69	3629
2008	October	12	203	14.4	69	3629
2008	November	9	217	110	82	3629
2008	December	11	540	553.1	130	3629
2009	January	29	1169	556.1	212	3118
2009	February	18	644	313	245	3118
2009	March	9	699	329.5	201	3118
2009	April	12	527	36	106	3118
2009	May	8	539	12.1	101	3118
2009	June	12	366	7.5	93	3118
2009	July	7	204	20.3	74	3118
2009	August	6	135	7.5	72	3118
2009	September	5	153	4.8	75	3118
2009	October	11	164	11.7	74	3118
2009	November	10	223	240.5	74	3118
2009	December	8	551	396.1	107	3118
2010	January	18	580	315.7	124	2651
2010	February	11	768	590.7	131	2651
2010	March	12	522	290.5	170	2651
2010	April	7	680	229.6	135	2651
2010	May	11	681	4.3	158	2651
2010	June	8	477	8.6	85	2651
2010	July	5	192	29.3	88	2651
2010	August	5	162	15.5	66	2651
2010	September	8	226	0.6	56	2651
2010	October	9	210	26.8	54	2651
2010	November	12	164	255.9	90	2651
2010	December	13	470	629.2	98	2651
